# Supplementary material for: The Burden of Late Effects and Related Risk Factors in Adolescent and Young Adult Cancer Survivors: A Scoping Review
Source: Cancers (Basel). 2021 Sep 28;13(19):4870. doi: 10.3390/cancers13194870 (PMC8508204; doi:10.3390/cancers13194870)
Supplement: Supplementary file 1 [file cancers-13-04870-s001.zip]

Archive with 1 entries (1 files):
- cancers-1365340-supplementary.pdf
